# Supplementary material for: Selenoxide Elimination Triggers Enamine Hydrolysis to Primary and Secondary Amines: A Combined Experimental and Theoretical Investigation
Source: Molecules. 2021 May 8;26(9):2770. doi: 10.3390/molecules26092770 (PMC8125833; doi:10.3390/molecules26092770)
Supplement: Supplementary file 1 [file molecules-26-02770-s001.zip]

Archive with 1 entries (1 files):
- molecules-1204897-supplementary.pdf
